# Supplementary material for: Melanoma antigens in pediatric medulloblastoma contribute to tumor heterogeneity and species-specificity of group 3 tumors
Source: Acta Neuropathol Commun. 2025 Jul 28;13:164. doi: 10.1186/s40478-025-02055-3 (PMC12302604; doi:10.1186/s40478-025-02055-3)
Supplement: Supplementary file 3 — Additional file3 [file 40478_2025_2055_MOESM3_ESM.xlsx]

## Sheet: Sheet1
Sample	Molecular Subtype (by our qPCR data)	Supporting Data Confirm?	St Jude, MYC/MYCN amp, or IHC	Gender	Age at Dx	Clinical Risk Stratification at Dx	Intracranial spread/CSF+/Drop_mets/Mets?	Is this tissue from a met?	Survival from Dx	Histologic Subtype	Histology Features and Comments
MT34	WNT	*	CMC IHC myc+	F	5 y	Avg	N	N	Unknown	Large Cell Variant	Large Cell Variant
MT21	SHH			M	14 y	High Risk	Y	N	4 y	Classic	Classic
MT29	SHH		St. Jude - unable to classify by IHC	M	23 week	Infant (<3)	N	N	+	Desmoplastic/nodular type	Desmoplastic/nodular type
MT19	SHH			M	17 y	Avg	N	N	+	Classic	Classic
MT18	SHH			M	15 y	Avg	N	N	Unknown	Desmoplastic with focal nodularity	Desmoplastic with focal nodularity
MT40	SHH	*	St Jude - SHH (YAP and GAB Positive, myc and mycN amp)	F	17 mo	Infant (<3)	Unknown	N	1.2 y	Large cell/Anaplastic type	Large cell/Anaplastic type
MT5	SHH			M	1 y	Infant (<3)	N	N	+	Classic	Suggests desmoplastic medulloblastoma; however, the nodularity in this case is not especially well developed
MT26	SHH			M	13 y	High Risk	Y	N	+	Desmoplastic/nodular type	Desmoplastic/nodular type
MT42	SHH	*	CMC IHC myc neg	F	2 y	Infant (<3)	Y	N	11 mo	Desmoplastic/nodular type	Desmoplastic/nodular type
MT39	SHH	*	St Jude - SHH (YAP and GAB Positive, myc and mycN amp)	M	14 mo	Infant (<3)	Y	N	1 y	Classic	Medulloblastoma with anaplastic and nodular/desmoplastic features
MT4	SHH			M	6 y	Avg	N	N	4 y	Classic	Classic medulloblastoma. Although there are some features resembling a nodular / desmoplastic medulloblastoma
MT16	SHH			F	2 y	Infant (<3)	N	N	+	Extensive nodularity	Extensive nodularity
MT44	G3/4	*	St Jude - G3/G4, no myc/mycN amp, YAP and GAB negative	M	4 y	High Risk	Y	N	+	Classic	Classic
MT30	G3/4			M	8 y	High Risk	Y	N	3.8 y	Classic	Classic
MT32	G3/4			M	6 y	Avg	N	N	+	Classic	Classic
MT33	G3/4			M	3 y	Avg	N	N	+	Classic	Classic
MT35	G3/4			M	6 y	Avg	N	N	+	Medulloblastoma with moderate anaplasia	Medulloblastoma with moderate anaplasia
MT38	G3/4			F	4 y	High Risk	Y	N	+	Anaplastic variant	Anaplastic variant
MT41	G3/4			M	11 y		N	N	1 y	Large cell/Anaplastic	Large cell/Anaplastic
MT36	G3/4			F	5 y	Avg	N	N	+	Classic	Classic
MT37	G3/4	*	CMC IHC myc neg	F	4 y	Avg	N	N	+	Large cell/Anaplastic type with focal desmoplasia	Large cell/Anaplastic type with focal desmoplasia
MT43	G3/4	*	St Jude - G3/G4, no myc/mycN amp	M	11 mo	Infant (<3)	N	N	+	Classic	Classic
MT24	G3/4			F	10 y	High Risk	Unknown	N	+	Classic	Classic with features of possible focal nodular phenotype, but no desmoplasia
MT25	G3/4			M	4 y	High Risk	Y	N	+	Medulloblastoma with melanotic differentiation	Medulloblastoma with melanotic differentiation
MT27	G3/4			M	8 y	High Risk	Y	N	+	Classic	Classic, with focal features of anaplasia
MT22	G3/4			M	11 y	High Risk	Y	N	+	Classic	Classic with Features of anaplasia
MT7	G3/4			F	9 m	Infant (<3)	N	N	+	Classic	Classic
MT2	G3/4			M	3 y	High Risk	Y	N	18 days	Large Cell Variant	Large Cell Variant
MT13	G3/4			M	6 y	High Risk	Y	N	+	Classic	Although foci of pleomorphic morphology and larger cells are noted, this is not present ito a sufficient degree to warrant the diagnosis of anaplastic medulloblastoma
MT14	G3/4			M	6 y	High Risk	Y	N	+	Classic	Classic
MT15	G3/4			F	7 y	High Risk	Y	N	+	Anaplastic variant	Anaplastic variant
MT17	G3/4			F	3 y	Avg	N	N	+	Desmoplastic with extensive nodularity	Desmoplastic with extensive nodularity
MT31	G3/4	*	St. Jude - MycN amp, G3/G4	M	15 y	Avg	N	N	1.3 y	Desmoplastic/nodular type	Desmoplastic/nodular type
MT23	Unknown			F	3 y	High Risk	Y	N	10 mo	Classic	Classic
									+ = Patient alive at time of recruitment
