# Supplementary material for: Melanoma antigens in pediatric medulloblastoma contribute to tumor heterogeneity and species-specificity of group 3 tumors
Source: Acta Neuropathol Commun. 2025 Jul 28;13:164. doi: 10.1186/s40478-025-02055-3 (PMC12302604; doi:10.1186/s40478-025-02055-3)
Supplement: Supplementary file 4 — Additional file4 [file 40478_2025_2055_MOESM4_ESM.csv]

sgRNA	sequence	target
SNP116.mMAGEA4.g30	TTTGGCTCCGAGCACTGCCT	mMAGEA4
SNP116.mMAGEA4.g31	GGCTCCGAGCACTGCCTTGG	mMAGEA4
SNP116.mMAGEA4.g35	CTGCAGTAATGGGTGTTATC	mMAGEA4
SNP116.mMAGEA4.g4	AGGCAGTGCTCGGAGCCAAA	mMAGEA4
SNP117.mMAGEA5.g20	CTCCTCCTCGGATGTCTCCA	mMAGEA5
SNP117.mMAGEA5.g21	CGGATGTCTCCATGGTCTCC	mMAGEA5
SNP117.mMAGEA5.g22	GGTCATTGTCTAATTCCTGT	mMAGEA5
SNP119.mMAGEA7PS.g12	ACCATAGACCTTATTTGAGG	mMAGEA7PS
SNP138.mMAGEB16.g18	ACATGGCTCCTCAACATCGA	mMAGEB16
SNP138.mMAGEB16.g9	CCAAGTCTCCAAGGATGTGG	mMAGEB16
SNP140.mGM5072.g34	GGCTGAGCACCCTGGAGTTT	mGM5072
SNP143.m4930550L24RIK.g18	GCTTGATGCAGACGCTTGGC	m4930550L24RIK
SNP145.mMAGED2.g19	TTGAGACCTCTGTCGCCTTT	mMAGED2
SNP81.hMAGEA8.g19	CAGAATCAGTCACCTCCTCA	hMAGEA8
SNP87.hMAGEB1.g29	GTGAGCAACCTTGAGACCCT	hMAGEB1
SNP88.hMAGEB2.g1	TGCCCGTGAGAAACGCCGCA	hMAGEB2
SNP88.hMAGEB2.g27	AGCTTACTCTTCTGACCACG	hMAGEB2
SNP96.hMAGEB18.g13	GATTCTCACAACGAGCCTGG	hMAGEB18
SNP96.hMAGEB18.g4	CGTTGTGAGAATCAGGATCT	hMAGEB18
SNP97.hMAGEC1.g15	AGACTCGGCATCCCAGCAGT	hMAGEC1
SNP98.hMAGEC2.g11	TTCCTCCTCTTCCTCATCTG	hMAGEC2
SNP98.hMAGEC2.g5	TCCCACAGATGAGGAAGAGG	hMAGEC2
SM76_negative_eGFP.mneg.g5	AGCACTGCACGCCGTAGGTC	mneg
SM76_negative_eGFP.mneg.g6	GCACTGCACGCCGTAGGTCA	mneg
SM76_negative_human.hneg.g22	TAAGAGGGCGAAGGAGTCAT	hneg
SM76_negative_human.hneg.g27	ATGGAAGGCTCGCCTATCCT	hneg
SM76_negative_human.hneg.g24	TAGGCGAGCCTTCCAAGGAT	hneg
SM76_negative_human.hneg.g25	AAGGATAGGCGAGCCTTCCA	hneg
SM76_negative_human.hneg.g15	GCACAGGGGCTTGTCAATCG	hneg
SM76_negative_human.hneg.g34	CTGCCTATGGCCTAACTCCA	hneg
SM76_negative_human.hneg.g9	GCTTGTGGATGTTGCGGAAG	hneg
SM76_negative_mCherry.mneg.g19	AGTAGTCGGGGATGTCGGCG	mneg
SM76_negative_mCherry.mneg.g17	CAAGTAGTCGGGGATGTCGG	mneg
SM76_negative_mouse.mneg.g15	GCACAGGGGCTTGTCAATCG	mneg
SNP100.hMAGED1.g15	TCTGGCAGACGCCATTGGCT	hMAGED1
SNP100.hMAGED1.g2	ATGTTGAAGAGAACAGCAGT	hMAGED1
SNP100.hMAGED1.g26	CATTGGGGGGTGCGCCAGGT	hMAGED1
SNP100.hMAGED1.g29	TTCTGAGTGGTCACTGGAAC	hMAGED1
SNP100.hMAGED1.g7	GGATCAGAGGCGGGCCCCAC	hMAGED1
SNP101.hMAGED2.g1	GTTGACAGTGACCCAGAATG	hMAGED2
SNP101.hMAGED2.g11	TTTGAGGCCTTCGGTGTCTC	hMAGED2
SNP101.hMAGED2.g12	TTGAGGCCTTCGGTGTCTCT	hMAGED2
SNP101.hMAGED2.g2	GACAGTGACCCAGAATGTGG	hMAGED2
SNP101.hMAGED2.g6	GAAGGCCTCAAAGGCACTGG	hMAGED2
SNP102.hTRO.g1	GACCAAGGACACACCCAAGC	hTRO
SNP102.hTRO.g10	ACCCAGCTTGGGTGTGTCCT	hTRO
SNP102.hTRO.g4	CTGAGTGTCATTTTTATGAA	hTRO
SNP102.hTRO.g5	CATTTTTATGAATGGCAACA	hTRO
SNP102.hTRO.g7	TGACACTCAGAATCACCATG	hTRO
SNP103.hMAGED4.g12	TATGAAGAATTCGGTGCGTT	hMAGED4
SNP103.hMAGED4.g17	CTCAGAGCCTTCGGAAGCTT	hMAGED4
SNP103.hMAGED4.g19	TCCAGGCCTTCGCATCTTAT	hMAGED4
SNP103.hMAGED4.g6	ATGAGGGTAGCGACGAAGTC	hMAGED4
SNP103.hMAGED4.g7	TGAGGGTAGCGACGAAGTCG	hMAGED4
SNP105.hMAGEE1.g1	CCGCCGCCGCCGCGTTGCAA	hMAGEE1
SNP105.hMAGEE1.g35	GCGCAGTAGCCTTTGCAACG	hMAGEE1
SNP105.hMAGEE1.g36	CAGTAGCCTTTGCAACGCGG	hMAGEE1
SNP105.hMAGEE1.g37	TAGCCTTTGCAACGCGGCGG	hMAGEE1
SNP106.hMAGEE2.g16	GGCATCAACGACTAGCATGG	hMAGEE2
SNP106.hMAGEE2.g23	CAGTGATCTCTGCGCTACAG	hMAGEE2
SNP106.hMAGEE2.g24	CGCTACAGTGGCGTGCATTC	hMAGEE2
SNP106.hMAGEE2.g3	GCAGATTACGGCGACGGCAG	hMAGEE2
SNP106.hMAGEE2.g4	ATACAAGCTACTAACGCCTC	hMAGEE2
SNP107.hMAGEF1.g14	GAGAAGGATGGCGGCCATGA	hMAGEF1
SNP107.hMAGEF1.g44	CCTGCGAGGCGGTCGGGGCC	hMAGEF1
SNP107.hMAGEF1.g52	ACCGGGAGCCCCCTGCTCTC	hMAGEF1
SNP107.hMAGEF1.g6	CAGGGGGCTCCCGGTCCCGC	hMAGEF1
SNP107.hMAGEF1.g8	CTCCCGGTCCCGCAGGCCGA	hMAGEF1
SNP108.hNSMCE3.g1	TGTTGCAAAAACCGAGGAAC	hNSMCE3
SNP108.hNSMCE3.g15	CGGAAACCCCGGGGCTTCGC	hNSMCE3
SNP108.hNSMCE3.g2	GTTGCAAAAACCGAGGAACC	hNSMCE3
SNP108.hNSMCE3.g3	TTGCAAAAACCGAGGAACCG	hNSMCE3
SNP109.hMAGEH1.g2	CCGCAACAATCGCAAAATCC	hMAGEH1
SNP109.hMAGEH1.g22	CTTCTGCGGCTCTCGCATTA	hMAGEH1
SNP109.hMAGEH1.g23	CTGCGGCTCTCGCATTACGG	hMAGEH1
SNP109.hMAGEH1.g24	CGCCGACTCTTTCGTCCCCG	hMAGEH1
SNP109.hMAGEH1.g4	AGAGGCCTCCGAGACCCCTA	hMAGEH1
SNP110.hMAGEL2.g1	GTCGCAGCTAAGTAAGAATC	hMAGEL2
SNP110.hMAGEL2.g2	TCGCAGCTAAGTAAGAATCT	hMAGEL2
SNP110.hMAGEL2.g3	TCTGGGTGACTCGAGTCCTC	hMAGEL2
SNP110.hMAGEL2.g37	GCTATAGACAGGCGGCTTCG	hMAGEL2
SNP110.hMAGEL2.g5	TGACTCGAGTCCTCCGGCGG	hMAGEL2
SNP111.hNDN.g10	CAGCCCTGGGGTTTCGGAGG	hNDN
SNP111.hNDN.g13	GAGCCCTCCTCTAGGCCCGA	hNDN
SNP111.hNDN.g18	GGAGCGGCCGTCGGGCCTAG	hNDN
SNP111.hNDN.g19	GCGGCCGTCGGGCCTAGAGG	hNDN
SNP111.hNDN.g27	GGAACCCCCTCCGAAACCCC	hNDN
SNP113.mMAGEA1.g26	AAGTATTGGTAGAGAGTATG	mMAGEA1
SNP113.mMAGEA1.g27	CTACCCTCTGATCTTTAGTG	mMAGEA1
SNP113.mMAGEA1.g35	GCCCTGGGGATCACCTATGA	mMAGEA1
SNP113.mMAGEA1.g49	GAGGCCTCACTAAAGATCAG	mMAGEA1
SNP113.mMAGEA1.g5	GGAAACCATGGAGACGTCAG	mMAGEA1
SNP113.mMAGEA1.g50	AGGCCTCACTAAAGATCAGA	mMAGEA1
SNP113.mMAGEA1.g56	TTGATGGAAGCTTCCTCAGA	mMAGEA1
SNP113.mMAGEA1.g6	AACCATGGAGACGTCAGAGG	mMAGEA1
SNP113.mMAGEA1.g70	TGAGGACTCTGGGGAGGACT	mMAGEA1
SNP113.mMAGEA1.g74	CTCCTCCTCTGACGTCTCCA	mMAGEA1
SNP113.mMAGEA1.g75	CTGACGTCTCCATGGTTTCC	mMAGEA1
SNP113.mMAGEA1.g83	GCTGCAGTATTGGGTGTTAC	mMAGEA1
SNP114.mMAGEA2.g1	CAGCCTCCAAGAGAGTGCTC	mMAGEA2
SNP114.mMAGEA2.g18	ATGGAGGCCAGTGCCACACA	mMAGEA2
SNP114.mMAGEA2.g20	CAGGGAGAGTAGGCTCTCTG	mMAGEA2
SNP114.mMAGEA2.g22	GTAGGCTCTCTGAGGACTCT	mMAGEA2
SNP114.mMAGEA2.g24	GCTCTCTGAGGACTCTGGGG	mMAGEA2
SNP114.mMAGEA2.g35	TCTCTTGGAGGCTGCAGTAT	mMAGEA2
SNP114.mMAGEA2.g36	CTCTTGGAGGCTGCAGTATT	mMAGEA2
SNP114.mMAGEA2.g37	GGCTGCAGTATTGGGTGTTA	mMAGEA2
SNP114.mMAGEA2.g38	GCTGCAGTATTGGGTGTTAT	mMAGEA2
SNP115.mMAGEA3.g1	CAACCTCGAAGAGAGTGCTC	mMAGEA3
SNP115.mMAGEA3.g11	TAGGCTCTCTGAGGACTCTG	mMAGEA3
SNP115.mMAGEA3.g16	ATACACTTTATTTGAGGTGG	mMAGEA3
SNP115.mMAGEA3.g2	AGAGAGTGCTCAGGCCCAAC	mMAGEA3
SNP115.mMAGEA3.g21	GGGCCTGAGCACTCTCTTCG	mMAGEA3
SNP115.mMAGEA3.g22	TCTCTTCGAGGTTGCAGTAT	mMAGEA3
SNP115.mMAGEA3.g23	CTCTTCGAGGTTGCAGTATT	mMAGEA3
SNP115.mMAGEA3.g25	GTTGCAGTATTGGGTGTTAT	mMAGEA3
SNP115.mMAGEA3.g8	ACCACCTCAAATAAAGTGTA	mMAGEA3
SNP115.mMAGEA3.g9	AGTAGGCTCTCTGAGGACTC	mMAGEA3
SNP116.mMAGEA4.g14	GAACAGAGGCTAGTATCACA	mMAGEA4
SNP116.mMAGEA4.g23	GCTCTTTGAGGACTCTGGGG	mMAGEA4
SNP117.mMAGEA5.g23	GTCATTGTCTAATTCCTGTT	mMAGEA5
SNP117.mMAGEA5.g25	GGGCCTGAGCACTCTCTTGG	mMAGEA5
SNP117.mMAGEA5.g3	ACAGGAATTAGACAATGACC	mMAGEA5
SNP117.mMAGEA5.g4	AGACAATGACCAGGAGACCA	mMAGEA5
SNP117.mMAGEA5.g5	GGAGACCATGGAGACATCCG	mMAGEA5
SNP117.mMAGEA5.g6	GACCATGGAGACATCCGAGG	mMAGEA5
SNP117.mMAGEA5.g7	CATGGAGACATCCGAGGAGG	mMAGEA5
SNP118.mMAGEA6.g16	ACTGCCATACACTTTATTTG	mMAGEA6
SNP118.mMAGEA6.g17	GCCATACACTTTATTTGAGG	mMAGEA6
SNP118.mMAGEA6.g2	AGAGAGTGCTCAGGCTCAAC	mMAGEA6
SNP118.mMAGEA6.g21	GAGCCTGAGCACTCTCTTCG	mMAGEA6
SNP118.mMAGEA6.g22	TCTCTTCGAGGTTGCAGTAT	mMAGEA6
SNP118.mMAGEA6.g23	CTCTTCGAGGTTGCAGTATT	mMAGEA6
SNP118.mMAGEA6.g24	GGTTGCAGTATTGGGTGTTA	mMAGEA6
SNP118.mMAGEA6.g3	ACAGGAATCAGACAATGACC	mMAGEA6
SNP118.mMAGEA6.g9	GAGAGCCTACTCTCCCTGTG	mMAGEA6
SNP119.mMAGEA7PS.g1	AGAGAGTGCTCAGTCCCAAC	mMAGEA7PS
SNP119.mMAGEA7PS.g10	TGAGGACTCTGGGGAGGATT	mMAGEA7PS
SNP119.mMAGEA7PS.g11	ACTACCATAGACCTTATTTG	mMAGEA7PS
SNP119.mMAGEA7PS.g15	CTGATGTGTCCATGGTAGCC	mMAGEA7PS
SNP119.mMAGEA7PS.g18	GTTGGGACTGAGCACTCTCT	mMAGEA7PS
SNP119.mMAGEA7PS.g19	GGGACTGAGCACTCTCTTGG	mMAGEA7PS
SNP119.mMAGEA7PS.g3	AGATAATGACCAGGCTACCA	mMAGEA7PS
SNP119.mMAGEA7PS.g7	AGATACCACCACCTCAAATA	mMAGEA7PS
SNP119.mMAGEA7PS.g9	TCAAATAAGGTCTATGGTAG	mMAGEA7PS
SNP120.mMAGEA8.g1	CAACCTCCAAGAGAGTGCTC	mMAGEA8
SNP120.mMAGEA8.g15	CTCCTCCTGTGATGTCACCA	mMAGEA8
SNP120.mMAGEA8.g16	GTGATGTCACCATGGTCTCC	mMAGEA8
SNP120.mMAGEA8.g19	GTTGGGCCTGAGCACTCTCT	mMAGEA8
SNP120.mMAGEA8.g21	TCTCTTGGAGGTTGCAGTAT	mMAGEA8
SNP120.mMAGEA8.g5	GGAGACCATGGTGACATCAC	mMAGEA8
SNP120.mMAGEA8.g6	GACCATGGTGACATCACAGG	mMAGEA8
SNP120.mMAGEA8.g7	CATGGTGACATCACAGGAGG	mMAGEA8
SNP121.mMAGEA9PS.g1	TCCAATATCCCCAACTGATG	mMAGEA9PS
SNP121.mMAGEA9PS.g18	TGACAGAGGCCTCATCAGTT	mMAGEA9PS
SNP121.mMAGEA9PS.g22	TGGAATGTTGGCTATAACAA	mMAGEA9PS
SNP121.mMAGEA9PS.g23	GGAATGTTGGCTATAACAAT	mMAGEA9PS
SNP121.mMAGEA9PS.g24	ATGTTGGCTATAACAATGGG	mMAGEA9PS
SNP122.mMAGEA10.g1	TGCCTAGACCCCGGAAGCGT	mMAGEA10
SNP122.mMAGEA10.g23	CCATACATCTCCTACGCTTC	mMAGEA10
SNP122.mMAGEA10.g24	CATACATCTCCTACGCTTCC	mMAGEA10
SNP122.mMAGEA10.g25	ATACATCTCCTACGCTTCCG	mMAGEA10
SNP122.mMAGEA10.g26	CTCCTACGCTTCCGGGGTCT	mMAGEA10
SNP123.m1700080O16RIK.g1	TGGATCCTCCCGACAACAGC	m1700080O16RIK
SNP123.m1700080O16RIK.g2	CAACAGCCGGAATGTCAACC	m1700080O16RIK
SNP123.m1700080O16RIK.g30	TTTCAGAATGAGTGCTGTCC	m1700080O16RIK
SNP123.m1700080O16RIK.g33	TTGACATTCCGGCTGTTGTC	m1700080O16RIK
SNP123.m1700080O16RIK.g34	ACATTCCGGCTGTTGTCGGG	m1700080O16RIK
SNP124.m3830417A13RIK.g18	GCCCCAGGGGATGTGCCTGC	m3830417A13RIK
SNP124.m3830417A13RIK.g25	ACTGCCATGGGTTCTATTTC	m3830417A13RIK
SNP124.m3830417A13RIK.g52	TAGGGTCCTGGGTACTCCCG	m3830417A13RIK
SNP124.m3830417A13RIK.g58	TGTCCCATAGGTTGAAGTTC	m3830417A13RIK
SNP124.m3830417A13RIK.g8	CAAACTGAAGAAAGGGGCCC	m3830417A13RIK
SNP125.m4933402E13RIK.g14	AGAGGAAGATAACGTCGAGA	m4933402E13RIK
SNP125.m4933402E13RIK.g2	CCACGCCTCAGTCTGGAAGA	m4933402E13RIK
SNP125.m4933402E13RIK.g21	TCATCGTCATCAGTTTCCGT	m4933402E13RIK
SNP125.m4933402E13RIK.g25	CTTCTTCCAGACTGAGGCGT	m4933402E13RIK
SNP125.m4933402E13RIK.g3	TGTCAACTTCCAGAATCCAA	m4933402E13RIK
SNP126.mMAGEB1.g14	TAGGCATGTTGACTGTGCTC	mMAGEB1
SNP126.mMAGEB1.g2	CCAGGTCTCCATTAAGTCCA	mMAGEB1
SNP126.mMAGEB1.g20	GTAAGTACCTCTGTACTACC	mMAGEB1
SNP126.mMAGEB1.g22	AGAGAATACCTTGGACTTAA	mMAGEB1
SNP126.mMAGEB1.g3	AGTCCAAGGTATTCTCTACC	mMAGEB1
SNP126.mMAGEB1.g4	TTCTCTACCTGGTAGTACAG	mMAGEB1
SNP126.mMAGEB1.g6	TGAGCACAGTCAACATGCCT	mMAGEB1
SNP126.mMAGEB1.g7	GAGCACAGTCAACATGCCTA	mMAGEB1
SNP126.mMAGEB1.g8	AGCACAGTCAACATGCCTAG	mMAGEB1
SNP127.mMAGEB2.g1	CAAAACGACAGCAGTCACGC	mMAGEB2
SNP127.mMAGEB2.g15	CCCTGAGGAGCAGAACCACC	mMAGEB2
SNP127.mMAGEB2.g2	AAAACGACAGCAGTCACGCA	mMAGEB2
SNP127.mMAGEB2.g24	TGACTGCTGTCGTTTTGCAC	mMAGEB2
SNP127.mMAGEB2.g26	CTGTCGTTTTGCACGGGAGC	mMAGEB2
SNP127.mMAGEB2.g8	CTCCTGTTGACCAGAGTGCT	mMAGEB2
SNP128.mMAGEB3.g1	CTAAACGACAGCAGTCACGC	mMAGEB3
SNP128.mMAGEB3.g11	GTGACTGCTGTCGTTTAGCA	mMAGEB3
SNP128.mMAGEB3.g12	TGACTGCTGTCGTTTAGCAC	mMAGEB3
SNP128.mMAGEB3.g2	TAAACGACAGCAGTCACGCA	mMAGEB3
SNP128.mMAGEB3.g7	TCTCCTGTTGACCTGAGTGC	mMAGEB3
SNP129.mGM44.g14	GAGCATAATTTCTGGCACGG	mGM44
SNP129.mGM44.g15	GGCACGGTGGCGTCTCTCCC	mGM44
SNP129.mGM44.g2	AAAGAGTAAGCTAAATGCCA	mGM44
SNP129.mGM44.g3	CCGTGCCAGAAATTATGCTC	mGM44
SNP130.mGM16441.g12	GGTCCCCATAGCAGGGGCAA	mGM16441
SNP130.mGM16441.g15	GAGACCGTTGCAGCTACCTC	mGM16441
SNP130.mGM16441.g16	AGACCGTTGCAGCTACCTCA	mGM16441
SNP130.mGM16441.g8	GGTACACAGGTCCCCATAGC	mGM16441
SNP130.mGM16441.g9	GTACACAGGTCCCCATAGCA	mGM16441
SNP131.mMAGEB4.g10	GTCCCCCTCCTGCTCTAATC	mMAGEB4
SNP131.mMAGEB4.g12	GTTGCAAGCACCTCTACTGC	mMAGEB4
SNP131.mMAGEB4.g14	AAAGTCTAAATCTCAAGGTG	mMAGEB4
SNP131.mMAGEB4.g15	CCTTGAGATTTAGACTTTTG	mMAGEB4
SNP131.mMAGEB4.g16	CTTGAGATTTAGACTTTTGA	mMAGEB4
SNP131.mMAGEB4.g18	TCCAGAATCCTGATTAGAGC	mMAGEB4
SNP132.mMAGEB5.g11	GAGACTCATCTTTTTGAGGA	mMAGEB5
SNP132.mMAGEB5.g13	TGTGTTTCTTATTCTTCAAG	mMAGEB5
SNP132.mMAGEB5.g14	TCTTATTCTTCAAGCGGTTG	mMAGEB5
SNP132.mMAGEB5.g15	TATTCTTCAAGCGGTTGCGG	mMAGEB5
SNP132.mMAGEB5.g16	GTGCTTATTCTTCTGACCCC	mMAGEB5
SNP133.mGM14781.g11	GAGACTCATCTTTTTGAGGA	mGM14781
SNP133.mGM14781.g13	TGTGTTTCTTATTCTTCAAG	mGM14781
SNP133.mGM14781.g14	TCTTATTCTTCAAGCGGTTG	mGM14781
SNP133.mGM14781.g15	TATTCTTCAAGCGGTTGCGG	mGM14781
SNP133.mGM14781.g16	GTGCTTATTCTTCTGACCCC	mGM14781
SNP134.mMAGEB6PS.g24	TCTGGTCACACTATAGGGAC	mMAGEB6PS
SNP134.mMAGEB6PS.g25	CTGGTCACACTATAGGGACT	mMAGEB6PS
SNP134.mMAGEB6PS.g27	TTAAGTGGCCCCATTATTTC	mMAGEB6PS
SNP134.mMAGEB6PS.g3	GGACAGCCTAGACCCAATAC	mMAGEB6PS
SNP134.mMAGEB6PS.g33	AGGGTAAAGTGGGCCTGTAT	mMAGEB6PS
SNP135.mMAGEB7PS.g1	GCCCAGGGGACAGAAGAGTA	mMAGEB7PS
SNP135.mMAGEB7PS.g17	ACTTGCCGCAGCGTCTCCAG	mMAGEB7PS
SNP135.mMAGEB7PS.g18	CTTGCCGCAGCGTCTCCAGA	mMAGEB7PS
SNP135.mMAGEB7PS.g3	GGGACAGAAGAGTAAGGTCC	mMAGEB7PS
SNP135.mMAGEB7PS.g4	AACTAAGTTCCAGAACCTTG	mMAGEB7PS
SNP135.mMAGEB7PS.g9	TTTGCCCTCTGGAGACGCTG	mMAGEB7PS
SNP136.mMAGEB8PS.g1	TGCCTCGGGGTCAGAAAAAA	mMAGEB8PS
SNP136.mMAGEB8PS.g13	CTCCATCTTCTCCTCATTTG	mMAGEB8PS
SNP136.mMAGEB8PS.g17	TCATAGACTCAGCGGTAGAA	mMAGEB8PS
SNP136.mMAGEB8PS.g23	TGGGTAGTAACCCCCAAATG	mMAGEB8PS
SNP136.mMAGEB8PS.g38	AGCCTTTTTTTCTGACCCCG	mMAGEB8PS
SNP137.mMAGEB10PS.g1	TTGCCACAGCCGTCATGCCC	mMAGEB10PS
SNP137.mMAGEB10PS.g11	CAGGATGCTCAAGCCAAGGC	mMAGEB10PS
SNP137.mMAGEB10PS.g18	CCTGGGCCTCATCCTGGACC	mMAGEB10PS
SNP137.mMAGEB10PS.g2	TGCCACAGCCGTCATGCCCA	mMAGEB10PS
SNP137.mMAGEB10PS.g23	CTTTTGTCCCCTGGGCATGA	mMAGEB10PS
SNP137.mMAGEB10PS.g24	TCCCCTGGGCATGACGGCTG	mMAGEB10PS
SNP137.mMAGEB10PS.g3	GCCACAGCCGTCATGCCCAG	mMAGEB10PS
SNP137.mMAGEB10PS.g4	GCCCAGGGGACAAAAGAGTA	mMAGEB10PS
SNP137.mMAGEB10PS.g6	TGAGAAGCGTCGCCTGGTCC	mMAGEB10PS
SNP137.mMAGEB10PS.g7	GCGTCGCCTGGTCCAGGATG	mMAGEB10PS
SNP137.mMAGEB10PS.g8	CCTGGTCCAGGATGAGGCCC	mMAGEB10PS
SNP138.mMAGEB16.g10	ACATGGTTCCTCCACATCCT	mMAGEB16
SNP138.mMAGEB16.g21	TGCTGCAACCTGTAGTTTCT	mMAGEB16
SNP138.mMAGEB16.g22	TAGTTTCTGGGTCTCTTCAC	mMAGEB16
SNP139.mLOC108168446.g15	CCTCCTCCTCCACAGTGGGC	mLOC108168446
SNP139.mLOC108168446.g18	GCTGGGCACCCTGGAGATTC	mLOC108168446
SNP139.mLOC108168446.g19	TCCTCGAGTCTGCTGCCTTT	mLOC108168446
SNP139.mLOC108168446.g21	GCTGCCTTTTGGCCCTGGAG	mLOC108168446
SNP139.mLOC108168446.g3	ACAAGAGCAAGGGCCGCTCC	mLOC108168446
SNP139.mLOC108168446.g6	GCCAAAAGGCAGCAGACTCG	mLOC108168446
SNP140.mGM5072.g19	GGCCCCAGCTCCTCTGATAG	mGM5072
SNP140.mGM5072.g26	AGTGCCTCTATCAGAGGAGC	mGM5072
SNP140.mGM5072.g30	CCATCTCCCTGGTCAAGAGC	mGM5072
SNP140.mGM5072.g8	GGAGAGAAGCCTAAACTCCA	mGM5072
SNP142.mMAGEB18.g21	CTCCTGTGCATTTTTAGCAC	mMAGEB18
SNP142.mMAGEB18.g22	GTGCATTTTTAGCACGGGCC	mMAGEB18
SNP142.mMAGEB18.g23	CATTTTTAGCACGGGCCTGG	mMAGEB18
SNP142.mMAGEB18.g24	GGGCCTGGCGGCGCTTCTCA	mMAGEB18
SNP142.mMAGEB18.g27	GGGCACGGAGTTTGCTTTTC	mMAGEB18
SNP143.m4930550L24RIK.g17	CTTTGCTTGATGCAGACGCT	m4930550L24RIK
SNP143.m4930550L24RIK.g22	CAGAGGATGAGGCGGTTTCC	m4930550L24RIK
SNP143.m4930550L24RIK.g3	AGGCTTTGAGGACCAGCTAG	m4930550L24RIK
SNP143.m4930550L24RIK.g4	CTTTGAGGACCAGCTAGAGG	m4930550L24RIK
SNP144.mMAGED1.g18	GGGACTAGCATTTGGCCCAC	mMAGED1
SNP144.mMAGED1.g2	GGAAGCCATCCAGATCTCCG	mMAGED1
SNP144.mMAGED1.g26	TGGGCGGAGCCTCGGAGATC	mMAGED1
SNP144.mMAGED1.g27	CGGAGCCTCGGAGATCTGGA	mMAGED1
SNP144.mMAGED1.g28	GATCTGGATGGCTTCCATCA	mMAGED1
SNP145.mMAGED2.g18	TTTGAGACCTCTGTCGCCTT	mMAGED2
SNP145.mMAGED2.g20	TGTCGCCTTTGGGTTCCCAG	mMAGED2
SNP145.mMAGED2.g24	TTTCTGAGACCTCCAAGTTC	mMAGED2
SNP146.mMAGED3.g34	GCCGGTGTGGTCTTATCCAT	mMAGED3
SNP146.mMAGED3.g36	CTTGTTTTTCTTAGATCGGC	mMAGED3
SNP146.mMAGED3.g37	TTCTTAGATCGGCTGGCAAT	mMAGED3
SNP146.mMAGED3.g41	GTGGTCTCCGACTGTACATC	mMAGED3
SNP146.mMAGED3.g5	GAAGAATTCTATTAAGCCTA	mMAGED3
SNP147.mMAGEE1.g3	CGCGCCGCCGCCGCGGTGGA	mMAGEE1
SNP147.mMAGEE1.g38	CCCGTTGTTTCTGCGCGCAT	mMAGEE1
SNP147.mMAGEE1.g4	GCGCCGCCGCCGCGGTGGAA	mMAGEE1
SNP147.mMAGEE1.g40	CATTGGCCCTTCCACCGCGG	mMAGEE1
SNP147.mMAGEE1.g42	CGCGGCGGCGGCGCGAATTC	mMAGEE1
SNP148.mMAGEE2.g1	CGCCGATTACAGCAACAGCC	mMAGEE2
SNP148.mMAGEE2.g31	CTGGCTGTTGCTGTAATCGG	mMAGEE2
SNP148.mMAGEE2.g33	CGCTGCTTTGGCGCGCATTC	mMAGEE2
SNP148.mMAGEE2.g4	ATGCAGGCTACTAATGCCTC	mMAGEE2
SNP148.mMAGEE2.g8	TGAGATTCCAAACGATCCAC	mMAGEE2
SNP149.mMAGEF1.g22	TAGGGAAGCCGCCAGGACCT	mMAGEF1
SNP149.mMAGEF1.g24	GACCTGGGCTCGCCCTCGGC	mMAGEF1
SNP149.mMAGEF1.g25	CTGGGCTCGCCCTCGGCAGG	mMAGEF1
SNP149.mMAGEF1.g26	GGCTCGCCCTCGGCAGGAGG	mMAGEF1
SNP149.mMAGEF1.g4	GTCCTGCCGCCTCCTGCCGA	mMAGEF1
SNP150.mNSMCE3.g2	AGAAGCCGAGGGGCCGCGGT	mNSMCE3
SNP150.mNSMCE3.g46	CCTGCGTGCTGGGCCGACCG	mNSMCE3
SNP150.mNSMCE3.g47	CTGGGCCGACCGCGGCCCCT	mNSMCE3
SNP150.mNSMCE3.g5	GCACGCAGGCTGACCCGGAG	mNSMCE3
SNP150.mNSMCE3.g6	CACGCAGGCTGACCCGGAGC	mNSMCE3
SNP151.m1700020D05RIK.g1	GTCACATGTTGCAAAAAACG	m1700020D05RIK
SNP151.m1700020D05RIK.g14	CTGACGAAAGCTTGGCGACG	m1700020D05RIK
SNP151.m1700020D05RIK.g15	AAGCTTGGCGACGGGGTGCC	m1700020D05RIK
SNP151.m1700020D05RIK.g24	ACACCCGGGCAGCAGTCGCT	m1700020D05RIK
SNP151.m1700020D05RIK.g7	AGAGAGATCGCGAGAGCGTC	m1700020D05RIK
SNP152.mMAGEH1.g1	TGCCTCGGGGACGGAAGAGT	mMAGEH1
SNP152.mMAGEH1.g2	GACGGAAGAGTCGGCGCCGC	mMAGEH1
SNP152.mMAGEH1.g3	TCGGCGCCGCCGGAACGCAA	mMAGEH1
SNP152.mMAGEH1.g31	CAGCTGCCTTTGCGTTCCGG	mMAGEH1
SNP153.mMAGEL2.g1	GTCGCAGCTAAGTACGAATC	mMAGEL2
SNP153.mMAGEL2.g2	TCGCAGCTAAGTACGAATCT	mMAGEL2
SNP153.mMAGEL2.g3	CGCAGCTAAGTACGAATCTG	mMAGEL2
SNP153.mMAGEL2.g39	TCAGAACCGTAGGGCGGCTA	mMAGEL2
SNP153.mMAGEL2.g4	GCAGCTAAGTACGAATCTGG	mMAGEL2
SNP154.hNDN.g1	CGACCCTAACTTTGCAGCCG	hNDN
SNP154.hNDN.g29	TGTCCTGCATCTCACAGTCG	hNDN
SNP154.hNDN.g30	CATCTCACAGTCGGGGACCT	hNDN
SNP154.hNDN.g33	CTGCAAAGTTAGGGTCGCTC	hNDN
SNP154.hNDN.g5	GACAGCGATGCCGTTCCGGT	hNDN
SNP74.hMAGEA1.g1	GAGTCTGCACTGCAAGCCTG	hMAGEA1
SNP74.hMAGEA1.g17	GATCCTCCCCAGAGTCCTCA	hMAGEA1
SNP74.hMAGEA1.g18	CCATCAACTTCACTCGACAG	hMAGEA1
SNP74.hMAGEA1.g19	CCTCTGTCGAGTGAAGTTGA	hMAGEA1
SNP74.hMAGEA1.g20	TCGAGTGAAGTTGATGGTAG	hMAGEA1
SNP74.hMAGEA1.g26	CGGAGGCTCCCTGAGGACTC	hMAGEA1
SNP74.hMAGEA1.g30	AGGATCTGTTGACCCAGCAG	hMAGEA1
SNP74.hMAGEA1.g31	GGATCTGTTGACCCAGCAGT	hMAGEA1
SNP75.hMAGEA2.g13	TACTCTAGTGGAAGTTACCC	hMAGEA2
SNP75.hMAGEA2.g14	ACTCTAGTGGAAGTTACCCT	hMAGEA2
SNP75.hMAGEA2.g16	TCTAGTGGAAGTTACCCTGG	hMAGEA2
SNP75.hMAGEA2.g21	GTGGGGAGGACTCGGTGAGT	hMAGEA2
SNP75.hMAGEA2.g22	GGACTCGGTGAGTCGGCAGC	hMAGEA2
SNP75.hMAGEA2.g4	AGGCCTTGAGGCCCGAGGAG	hMAGEA2
SNP77.hMAGEA3.g1	CAGCACTGCAAGCCTGAAGA	hMAGEA3
SNP77.hMAGEA3.g10	CCTGGGCCTGGTGGGTGCGC	hMAGEA3
SNP77.hMAGEA3.g17	TCTAGTTGAAGTCACCCTGG	hMAGEA3
SNP77.hMAGEA3.g18	AGTTGAAGTCACCCTGGGGG	hMAGEA3
SNP77.hMAGEA3.g24	GAGGCTCCCTGAGGACTCTG	hMAGEA3
SNP77.hMAGEA3.g25	GCTCCCTGAGGACTCTGGGG	hMAGEA3
SNP77.hMAGEA3.g28	GGATCTGGTGACTCGGCAGC	hMAGEA3
SNP77.hMAGEA3.g31	GACTTCAACTAGAGTAGAAG	hMAGEA3
SNP77.hMAGEA3.g33	AACTAGAGTAGAAGAGGAGG	hMAGEA3
SNP77.hMAGEA3.g36	CCTGCGCACCCACCAGGCCC	hMAGEA3
SNP78.hMAGEA4.g1	GAGTCAGCACTGCAAGCCTG	hMAGEA4
SNP78.hMAGEA4.g10	CCTGGGCCTGGTGGGTGCAC	hMAGEA4
SNP78.hMAGEA4.g18	GTGCCTGCTGCTGAGTCAGC	hMAGEA4
SNP78.hMAGEA4.g2	CAGCACTGCAAGCCTGAGGA	hMAGEA4
SNP78.hMAGEA4.g21	GGACCTGCTGACTCAGCAGC	hMAGEA4
SNP78.hMAGEA4.g24	GGCACTTCCTCCAGGGTGCC	hMAGEA4
SNP78.hMAGEA4.g25	GCACTTCCTCCAGGGTGCCA	hMAGEA4
SNP78.hMAGEA4.g4	AGGCGTTGAGGCCCAAGAAG	hMAGEA4
SNP79.hMAGEA5.g10	TGTGCAGGCTGCCACTACTG	hMAGEA5
SNP79.hMAGEA5.g14	TCCTCCTCTCCTCTGGTCCC	hMAGEA5
SNP79.hMAGEA5.g23	AGGTCCTCTCAAGAGTCCTC	hMAGEA5
SNP79.hMAGEA5.g25	TGAGGACTCTTGAGAGGACC	hMAGEA5
SNP79.hMAGEA5.g3	AGGCCTTGACACCCAAGAAG	hMAGEA5
SNP79.hMAGEA5.g39	CCAGGCCCAGGGCCTCTTCT	hMAGEA5
SNP79.hMAGEA5.g40	CAGGCCCAGGGCCTCTTCTT	hMAGEA5
SNP79.hMAGEA5.g42	TGGGTGTCAAGGCCTTCCTC	hMAGEA5
SNP79.hMAGEA5.g7	AGAAGAGGCCCTGGGCCTGG	hMAGEA5
SNP79.hMAGEA5.g8	GAAGAGGCCCTGGGCCTGGT	hMAGEA5
SNP80.hMAGEA6.g14	TACTCTAGTTGAAGTCACCC	hMAGEA6
SNP80.hMAGEA6.g17	TCTAGTTGAAGTCACCCTGG	hMAGEA6
SNP80.hMAGEA6.g18	AGTTGAAGTCACCCTGGGGG	hMAGEA6
SNP80.hMAGEA6.g19	GACTTCAACTAGAGTAGAAG	hMAGEA6
SNP80.hMAGEA6.g21	AACTAGAGTAGAAGAGGAGG	hMAGEA6
SNP81.hMAGEA8.g1	GCAGAAGAGTCAGCGCTACA	hMAGEA8
SNP81.hMAGEA8.g18	TCAGGACTCTGGGGAGGACT	hMAGEA8
SNP81.hMAGEA8.g26	ATCTGCACATCCATAAGCCC	hMAGEA8
SNP81.hMAGEA8.g27	TAAGCCCTGGTGCCTCTCCT	hMAGEA8
SNP81.hMAGEA8.g3	CAGCGCTACAAGGCTGAGGA	hMAGEA8
SNP81.hMAGEA8.g4	CAAGGCTGAGGAAGGCCTTC	hMAGEA8
SNP81.hMAGEA8.g5	GAGGAAGGCCTTCAGGCCCA	hMAGEA8
SNP81.hMAGEA8.g6	AGGCCTTCAGGCCCAAGGAG	hMAGEA8
SNP82.hMAGEA9.g10	ACAGGAACCCACAGGCGAGG	hMAGEA9
SNP82.hMAGEA9.g18	AAGTCCTCCCCAGAGTCCTC	hMAGEA9
SNP82.hMAGEA9.g19	AGTCCTCCCCAGAGTCCTCA	hMAGEA9
SNP82.hMAGEA9.g20	CCTCCCCAGAGTCCTCAGGG	hMAGEA9
SNP82.hMAGEA9.g22	TAAAGTGTAGTAGACGGAAA	hMAGEA9
SNP82.hMAGEA9.g24	GTAGTAGACGGAAATGGAGG	hMAGEA9
SNP82.hMAGEA9.g26	AAGCGCCTCCCTGAGGACTC	hMAGEA9
SNP82.hMAGEA9.g35	TGGGTTCCTGTGCACCCATC	hMAGEA9
SNP83.hMAGEA9B.g10	ACAGGAACCCACAGGCGAGG	hMAGEA9B
SNP83.hMAGEA9B.g22	AAGCGCCTCCCTGAGGACTC	hMAGEA9B
SNP83.hMAGEA9B.g31	TGGGTTCCTGTGCACCCATC	hMAGEA9B
SNP83.hMAGEA9B.g35	TGGGCTTCAAGGTCTTCATC	hMAGEA9B
SNP83.hMAGEA9B.g6	GGAGAGGACTTGGGCCTGAT	hMAGEA9B
SNP84.hMAGEA10.g1	TCAATCCCAAAGTGAGACAC	hMAGEA10
SNP84.hMAGEA10.g26	TGGGATTGAAGATCTTCTTC	hMAGEA10
SNP84.hMAGEA10.g27	GGCATGCAGCGCTGACGCTT	hMAGEA10
SNP84.hMAGEA10.g28	CGCTGACGCTTTGGAGCTCG	hMAGEA10
SNP84.hMAGEA10.g6	CGAGGGTGCACAGGCTCCCC	hMAGEA10
SNP85.hMAGEA11.g1	TCAACAGAAAGAGCCCCATA	hMAGEA11
SNP85.hMAGEA11.g2	CATATGGTCCACAACTACAG	hMAGEA11
SNP85.hMAGEA11.g7	ACTGTAGTTGTGGACCATAT	hMAGEA11
SNP85.hMAGEA11.g8	CTGTAGTTGTGGACCATATG	hMAGEA11
SNP85.hMAGEA11.g9	ATGGGGCTCTTTCTGTTGAC	hMAGEA11
SNP86.hMAGEA12.g1	GAGTCAGCACTGCAAGCCTG	hMAGEA12
SNP86.hMAGEA12.g12	TGCGCAGGCTCCTGCTACTG	hMAGEA12
SNP86.hMAGEA12.g14	CTCCTCCTCCTCTACTCTAG	hMAGEA12
SNP86.hMAGEA12.g16	TCTAGTGGAAGTCACCCTGC	hMAGEA12
SNP86.hMAGEA12.g24	GCTCCCTGAGGACTGTGGGG	hMAGEA12
SNP86.hMAGEA12.g3	CAAGCCTGAGGAAGGCCTTG	hMAGEA12
SNP86.hMAGEA12.g30	GGTGACTTCCACTAGAGTAG	hMAGEA12
SNP86.hMAGEA12.g31	GACTTCCACTAGAGTAGAGG	hMAGEA12
SNP86.hMAGEA12.g33	CACTAGAGTAGAGGAGGAGG	hMAGEA12
SNP86.hMAGEA12.g41	TGCTGACTCCTCTGCTCAAG	hMAGEA12
SNP87.hMAGEB1.g1	TGCTCGTGAGAAACGCCGCA	hMAGEB1
SNP87.hMAGEB1.g16	TTCTGGGGAATGCCAGCAGC	hMAGEB1
SNP87.hMAGEB1.g18	CTGGGGAATGCCAGCAGCAG	hMAGEB1
SNP87.hMAGEB1.g22	AGTATCCCCTAAAACAGGAG	hMAGEB1
SNP87.hMAGEB1.g28	CGTGAGCAACCTTGAGACCC	hMAGEB1
SNP87.hMAGEB1.g31	TGCGGCGTTTCTCACGAGCA	hMAGEB1
SNP87.hMAGEB1.g4	AAGGCGCGAGAGGAGACCCA	hMAGEB1
SNP87.hMAGEB1.g9	CTCCTCCTCTCCTGTTTTAG	hMAGEB1
SNP88.hMAGEB2.g2	GCAAGGCCCGAGATGAGACC	hMAGEB2
SNP88.hMAGEB2.g21	TGAGACCCCGGGTCTCATCT	hMAGEB2
SNP88.hMAGEB2.g22	GAGACCCCGGGTCTCATCTC	hMAGEB2
SNP88.hMAGEB2.g26	TGCGGCGTTTCTCACGGGCA	hMAGEB2
SNP88.hMAGEB2.g4	AAGGCCCGAGATGAGACCCG	hMAGEB2
SNP88.hMAGEB2.g5	CCGGGGTCTCAATGTTCCTC	hMAGEB2
SNP89.hMAGEB3.g13	GTGGTGGATAGTGCTCTCTG	hMAGEB3
SNP89.hMAGEB3.g15	ATAGTAGCCCCCAAAATAAG	hMAGEB3
SNP89.hMAGEB3.g17	AGTAGCCCCCAAAATAAGAG	hMAGEB3
SNP89.hMAGEB3.g22	GGTGATCCTGGGTCTGACCC	hMAGEB3
SNP89.hMAGEB3.g25	GCTGGCGTTTCTCACGTGCA	hMAGEB3
SNP89.hMAGEB3.g26	AGCGTACTCTTCTGACCCCG	hMAGEB3
SNP89.hMAGEB3.g3	GAGAAACGCCAGCAGACCCG	hMAGEB3
SNP89.hMAGEB3.g6	GGTCAGACCCAGGATCACCA	hMAGEB3
SNP90.hMAGEB4.g10	CCTGGGGAATGCCAAAAGCA	hMAGEB4
SNP90.hMAGEB4.g12	AATGCCAAAAGCAAGGGAGC	hMAGEB4
SNP90.hMAGEB4.g18	GCTGACCAACCTTGAGATCC	hMAGEB4
SNP90.hMAGEB4.g19	CTGACCAACCTTGAGATCCT	hMAGEB4
SNP90.hMAGEB4.g25	GCTGGCGTTTCTCACGGGCA	hMAGEB4
SNP90.hMAGEB4.g26	AGCTTACTCTTCTGACCCCG	hMAGEB4
SNP90.hMAGEB4.g5	CAGACCCAGGATCTCAAGGT	hMAGEB4
SNP91.hMAGEB5.g13	GCTGCATGAACTCTCAGTGG	hMAGEB5
SNP91.hMAGEB5.g14	CTGCATGAACTCTCAGTGGA	hMAGEB5
SNP91.hMAGEB5.g17	GTGAGACCTCTGAGGAACAT	hMAGEB5
SNP91.hMAGEB5.g2	TTAATGCAGGATCTGACGAA	hMAGEB5
SNP91.hMAGEB5.g3	TAATGCAGGATCTGACGAAA	hMAGEB5
SNP92.hMAGEB6.g10	CTTGTCTGGGTGATTGTCGT	hMAGEB6
SNP92.hMAGEB6.g11	ACCCAGACAAGCGCGAGAAG	hMAGEB6
SNP92.hMAGEB6.g20	GAGACCCTGTGGCTGACCAT	hMAGEB6
SNP92.hMAGEB6.g24	AGCTTACTCTTGTGACCCCG	hMAGEB6
SNP92.hMAGEB6.g4	TGGTCAGCCACAGGGTCTCA	hMAGEB6
SNP92.hMAGEB6.g8	ATCCTCTTCTCGCGCTTGTC	hMAGEB6
SNP93.hMAGEB10.g25	GGCCTGACGGCGTTTTTCCC	hMAGEB10
SNP93.hMAGEB10.g27	AGTTTACTCTTCTGACCTCG	hMAGEB10
SNP93.hMAGEB10.g3	GAAGAGTAAACTCCGTGCCA	hMAGEB10
SNP93.hMAGEB10.g4	TGCCAGGGAAAAACGCCGTC	hMAGEB10
SNP93.hMAGEB10.g5	GAAAAACGCCGTCAGGCCCG	hMAGEB10
SNP93.hMAGEB10.g6	AAACGCCGTCAGGCCCGAGG	hMAGEB10
SNP94.hMAGEB16.g11	GGAGCTTCCTTCAGTTTGCC	hMAGEB16
SNP94.hMAGEB16.g14	TTTGCCAGGCACTAGAGGAT	hMAGEB16
SNP94.hMAGEB16.g21	TGGAGACCTGTGCAACCTCC	hMAGEB16
SNP94.hMAGEB16.g25	GGGTCTCACTGAAGGTCTGA	hMAGEB16
SNP94.hMAGEB16.g26	TGCTGATCATGTGTGCATCG	hMAGEB16
SNP95.hMAGEB17.g1	TGCCCGTGAGAAACGCCGCC	hMAGEB17
SNP95.hMAGEB17.g2	GAGAAACGCCGCCAGGCTCG	hMAGEB17
SNP95.hMAGEB17.g28	CTTGAGCACCCCCGAGACAT	hMAGEB17
SNP95.hMAGEB17.g29	ATTGGTCTTCACCTCGAGCC	hMAGEB17
SNP95.hMAGEB17.g31	GAGCCTGGCGGCGTTTCTCA	hMAGEB17
SNP95.hMAGEB17.g32	AGCCTGGCGGCGTTTCTCAC	hMAGEB17
SNP95.hMAGEB17.g33	GGCGGCGTTTCTCACGGGCA	hMAGEB17
SNP95.hMAGEB17.g34	CGCTTACTCGCCTGACCGCG	hMAGEB17
SNP95.hMAGEB17.g5	AGGTGAAGACCAATGTCTCG	hMAGEB17
SNP95.hMAGEB17.g7	TCAAGCCACCGCAGCAGAGA	hMAGEB17
SNP96.hMAGEB18.g1	TGCCCGTGAGAAACGCCACC	hMAGEB18
SNP96.hMAGEB18.g11	TGACTCTCCTTCTGCCACAG	hMAGEB18
SNP96.hMAGEB18.g15	AGCCTGGTGGCGTTTCTCAC	hMAGEB18
SNP96.hMAGEB18.g16	GGTGGCGTTTCTCACGGGCA	hMAGEB18
SNP96.hMAGEB18.g17	AGCTTACTCTTCTGACCTCG	hMAGEB18
SNP96.hMAGEB18.g3	TCGTTGTGAGAATCAGGATC	hMAGEB18
SNP96.hMAGEB18.g6	GGGAGCTACGCAGGCCACTG	hMAGEB18
SNP97.hMAGEC1.g1	GACAAGGATATGCCTACTGC	hMAGEC1
SNP97.hMAGEC1.g12	ACAACTCTGAGGACTCTCAG	hMAGEC1
SNP97.hMAGEC1.g14	GAGGAACTCTGGAGAAGACT	hMAGEC1
SNP97.hMAGEC1.g2	ACAAGGATATGCCTACTGCT	hMAGEC1
SNP98.hMAGEC2.g18	TCGTTGTCAACGTTGCGGAA	hMAGEC2
SNP98.hMAGEC2.g19	ACGTTGCGGAATGGAACGCC	hMAGEC2
SNP98.hMAGEC2.g20	GCGGAATGGAACGCCTGGAA	hMAGEC2
SNP98.hMAGEC2.g21	CGGAATGGAACGCCTGGAAC	hMAGEC2
SNP98.hMAGEC2.g22	AATGGAACGCCTGGAACGGG	hMAGEC2
SNP99.hMAGEC3.g1	GATGAGGATATGCCTGCTGC	hMAGEC3
SNP99.hMAGEC3.g11	GCAGGAGTCTAGAGGACTCT	hMAGEC3
SNP99.hMAGEC3.g13	GAGTCTAGAGGACTCTGGGG	hMAGEC3
SNP99.hMAGEC3.g21	CCCTGGGGAGAGATCTTGGG	hMAGEC3
SNP99.hMAGEC3.g8	CCACAAAAGAGGGGATGAGC	hMAGEC3
