# Supplementary material for: Melanoma antigens in pediatric medulloblastoma contribute to tumor heterogeneity and species-specificity of group 3 tumors
Source: Acta Neuropathol Commun. 2025 Jul 28;13:164. doi: 10.1186/s40478-025-02055-3 (PMC12302604; doi:10.1186/s40478-025-02055-3)
Supplement: Supplementary file 5 — Additional file5 [file 40478_2025_2055_MOESM5_ESM.xlsx]

## Sheet: Sheet1
	siRNA	Sequence (5' - 3')
	RevL1	ACUACAUCGUGAUUCAAACUU
	PanMAGEA2	UGAAACCAGCUAUGUGAAA
	PanMAGEA4	GGUCACAAAGGCAGAAAUG
	MAGEA3/6	GAUGGUUGAAUGAGCGUCA
	MAGEA11 #1	GGGAAAUGGGCCAAUGCAU
	MAGEA11 #4	CUGAUAGACCCUGAGUCCU
MAGEA12 (pool)	MAGEA12 #3	CACCAUUUGCUAAAGAUCA
	MAGEA12 #4	CUAUACUCUCUGGAGUCAA
	MAGEA12 #5	CAACUAUACUCUCUGGAGU
	MAGEA12 #6	GUAUUGUUAGUAGUGAGUU
	MAGEB1 #1	GUCAGUAAGCUAAACCUCA
	MAGEB1 #2	CUUCAUUCUACGUAAGUAU
	MAGEB2 #7	CCGUUACAAAGGGAGAAAU
	MAGEB2 #10	CGUUACAAAGGGAGAAAUG
	MAGEB2 3'UTR #1	GGCAGAUUCUUUACUUUGU
	MAGEB2 3'UTR #2	GUGGUCAAUUCUUGGUUUA
	MAGEC1 #3	CUCUUCUCCAGAUUCCUAU
	MAGEC1 #4	CAGAGUUUCCCUGAGAGUU
	MAGEC2 #5	GUGAAAGCCUCAGUGUCAU
	MAGEC2 #7	GCAGUUUAGGUUCUAGGUA
	MYC	UUGCUCCUCUGCUUGGACG
		AGAUCCUGCAGGUACAAGC
		UUCCACAGAAACAACAUCG
Gene	Forward Primer sequence	Reverse Primer sequence
MAGEA1	CAACCCAGAGGACAGGATTC	GGGCAATGAAGACCCACA
MAGEA2	ATGAACGGGCTTTGAGAGAG	GAGGCAGTGGAAGCTAATGG
MAGEA3/6	GTGAGGAGGCAAGGTTCTGA	GGGCAATGGAGACCCACT
MAGEA4	ACAGAGGAGCACCAAGGAGA	CAGCAGGCAAGAGTGCAG
MAGEA5	AGAGGAGCACCAAAGGAGAA	ACTCTGGTCACCGCAACAG
MAGEA8	CACTCCTACATCCTTGTCACCTG	GGTCTTGGGCGTACTCTGAT
MAGEA9	GGAGAGGCCTCCTTCTGAG	TCTGCGACCTGAGGACACT
MAGEA10	GTTCTGAGGGACAGGCTTGA	GTCACCCTCTGAGAGCAAGG
MAGEA11	TCTTTCTGAGGGGTGTCTTGAG	GAACTGAGTCTCCATCCCTCAG
MAGEA12	GATTCTCGCCCTGAGCAA	GGGCCTGTCTCCTCAGAAC
MAGEB1	CGGAGGGTGAATTCTCAGG	AAACAGGCAGGAAAGTGAGC
MAGEB2	GCCATAGCCAATCAATCTCC	AAGACCTCATTGGGGGTGA
MAGEB3	CAATGGGACAGTGACTCGTG	AAGATCACGCCCAGGAGA
MAGEB4	TCTAACCAGGAAGACGAAGATGT	TGCCTTTGTAGTGGGCTCTT
MAGEB5	GGCCAGTGAATAAGTGGAAGA	CAGATGAGCTCTGGGGAATATC
MAGEB6	TGAGCCTGAAAAGTGCTGTC	TGTGGGTAGGAAGACTAGGAAGG
MAGEB10	GGAGCCACTGTACCTGGTTACT	GGCATGATGACTCTGTTCAGG
MAGEB16	TCCCTCGGGAATCTGATTAAG	GAGACATGATGACCCTTGTGG
MAGEB17	CCAAGACTGGTTGGGTATCAA	CCGAGACATTGGTCTTCACC
MAGEB18	CACGTTCCAGAACCACGTC	CTTCCACAAAGAAAACAATCTTCA
MAGEC1	ACACATACATCCTAAAAGCACCAC	GGGTTTGTCTTCTGGGAACC
MAGEC2	GAAACCCCGGCCTGTACT	TCACACCCAGTTCGTCACC
MAGEC3	ATGAGGATATGCCTGCTGCT	CTGGGGAGGAATCTCAGGA
DKK1
WIF1
HHIP
SFRP
MYC	CCGCTTCTCTGAAAGGCTCT	CTAACGTTGAGGGGCATCGT
