# Supplementary material for: Melanoma antigens in pediatric medulloblastoma contribute to tumor heterogeneity and species-specificity of group 3 tumors
Source: Acta Neuropathol Commun. 2025 Jul 28;13:164. doi: 10.1186/s40478-025-02055-3 (PMC12302604; doi:10.1186/s40478-025-02055-3)
Supplement: Supplementary file 8 — Additional file8 [file 40478_2025_2055_MOESM8_ESM.xlsx]

## Sheet: S6
Collins et al.
Table S6	Gene expression, as measured by RT-qPCR, was analyzed in medulloblastoma (MB) mouse models, including: cMyc overexpression (Myc OE); Myc overexpression with co-deletion of Trp53 and Cdn2c (Trp53⁻/⁻, Cdn2c⁻/⁻, MYCN); and co-deletion of Ptch1 and Trp53 (Ptch1⁺/⁻, Trp53⁻/⁻).
			Mouse Mage gene expression
Avreage of triplicate reaction	Sample number	Sample name	A2	A4	A5	A6	A8	A10	B1	B3	B4	B5	B7	B8	B16	B17	K1	AL3	AL2	AL1	Rplp0
	689	Primary MYC-RFP	0	0	0	0	0	0	0	0	0	0	0	0	0	0	0	0	0	0	11.6931
	19251	Primary MYC-RFP	0	0	0	0	0	0	0	0	0	0	0	0	0	0	0	0	0	0	45.812
	689	cMYC-RFP, P53-/-,p18-/-	0	0	0	0	0	0	0	0	0	0	0	0	0	0	0	0	0	0	19.7426
	9728	MYC-CFP p53-/-,p18-/-	0	0	0	0	0	0	0	0	0	0	0	0	0	0	0	0	0	0	68.3379
	9730	cMYC-CFP, P53-/-,p18-/-	0	0	0	0	0	0	0	0	0	0	0	0	0	0	0	0	0	0	47.4002
	19554	cMYC-RFP, P53-/-,p18-/-	0	0	0	0	0	0	0	0	0	0	0	0	0	0	0	0	0	0	37.9658
	19568	cMYC-RFP, P53-/-,p18-/-	0	0	0	0	0	0	0	0	0.0101326	0	0	0	0	0	0	0	6.68684e-05	0	53.5084
	31969	SHH NS Mouse, Ptch-/-, P53-/-	0	0	0	0	0	0	0	0	0	0	0	0	0	0	0	0	0	0	33.4265
		GT1-7 cells	0.000658994	0	0	0	0.000364749	0	0.0141772	0	0.0939632	0	0.0661989	0.0048934	0	0	0.0151631	0.000456147	1.77609	0.000130913	8.30698
		GT1-7 cells	0.000667339	0	0	0	0.000824698	0	0.0152895	0	0.0993974	0	0.0695342	0.00489703	0	0	0.015218	0.000238112	1.95408	0.000319411	8.94979
SD of triplicate reaction	689	Primary MYC-RFP	#VALUE!	0	0	0	0	0	0	0	0	0	0	0	0	0	0	0	0	0	0.800057
	19251	Primary MYC-RFP	#VALUE!	0	0	0	0	0	0	0	0	0	0	0	0	0	0	0	0	0	2.08334
	689	cMYC-RFP, P53-/-,p18-/-	#VALUE!	0	0	0	0	0	0	0	0	0	0	0	0	0	0	0	0	0	0.45057
	9728	MYC-CFP p53-/-,p18-/-	#VALUE!	0	0	0	0	0	0	0	0	0	0	0	0	0	0	0	0	0	4.46516
	9730	cMYC-CFP, P53-/-,p18-/-	#VALUE!	0	0	0	0	0	0	0	0	0	0	0	0	0	0	0	0	0	1.24267
	19554	cMYC-RFP, P53-/-,p18-/-	#VALUE!	0	0	0	0	0	0	0	0	0	0	0	0	0	0	0	0	0	0.789386
	19568	cMYC-RFP, P53-/-,p18-/-	#VALUE!	0	0	0	0	0	0	0	0.00100213	0	0	0	0	0	0	0	2.37883e-06	0	1.86942
	31969	SHH NS Mouse, Ptch-/-, P53-/-	#VALUE!	0	0	0	0	0	0	0	0	0	0	0	0	0	0	0	0	0	1.64321
		GT1-7 cells	4.84495e-05	0	0	0	4.32108e-05	0	0.00103056	0	0.00911111	0	0.00638354	0.000825048	0	0	0.00147184	4.42467e-05	0.146534	1.54008e-05	0.594165
		GT1-7 cells	2.27091e-05	0	0	0	2.33222e-05	0	0.00096913	0	0.00479113	0	0.00454913	0.000774093	0	0	0.0018662	5.9421e-05	0.0215721	2.19884e-05	0.202287
